# Supplementary material for: The lncRNAs/miR-30e/CHI3L1 Axis Is Dysregulated in Systemic Sclerosis
Source: Biomedicines. 2022 Feb 19;10(2):496. doi: 10.3390/biomedicines10020496 (PMC8962397; doi:10.3390/biomedicines10020496)
Supplement: Supplementary file 1 [file biomedicines-10-00496-s001.zip]

Archive with 1 entries (1 files):
- biomedicines-1604356-supplementary.pdf
